# Supplementary material for: Towards Perfect Ultra-Broadband Absorbers, Ultra-Narrow Waveguides, and Ultra-Small Cavities at Optical Frequencies
Source: Nanomaterials (Basel). 2022 Jun 21;12(13):2132. doi: 10.3390/nano12132132 (PMC9268687; doi:10.3390/nano12132132)
Supplement: Supplementary file 1 [file nanomaterials-12-02132-s001.zip]

Archive with 1 entries (1 files):
- nanomaterials-1763142-supplementary.pdf
